# Supplementary material for: Discovery of Highly Functionalized 5-hydroxy-2H-pyrrol-2-ones That Exhibit Antiestrogenic Effects in Breast and Endometrial Cancer Cells and Potentiate the Antitumoral Effect of Tamoxifen
Source: Cancers (Basel). 2022 Oct 22;14(21):5174. doi: 10.3390/cancers14215174 (PMC9655618; doi:10.3390/cancers14215174)
Supplement: Supplementary file 1 [file cancers-14-05174-s001.zip]

Archive with 7 entries (7 files):
- Figure S1.pdf
- Figure S2.pdf
- Figure S3.pdf
- Figure S4.pdf
- Figure S5.pdf
- Table S1.pdf
- Table S2.pdf
